# Supplementary material for: Transcription factors regulating the fate and developmental potential of a multipotent progenitor in Caenorhabditis elegans
Source: G3 (Bethesda). 2022 Sep 5;12(11):jkac232. doi: 10.1093/g3journal/jkac232 (PMC9635636; doi:10.1093/g3journal/jkac232)
Supplement: jkac232_Supplementary_Data [file jkac232_supplementary_data.xlsx]

## Sheet: Legend
Supplemental file 1. RNAi screen data
	A.	SGP-biased TFs. Genes encoding transcription factors with higher expression in SGPs than hmcs in Mathies et al., 2019.
	B.	L1 primary screen. All data from the primary RNAi screen using markers for SGPs (tdTomato) and hmcs (GFP).
	C.	Control RNAi data. Results from controls performed during the primary screen with markers for SGPs and hmcs.
	D.	L1 secondary screen. All data from the secondary RNAi screen using markers for SGPs (tdTomato) and hmcs (GFP).
	E.	L3 secondary screen. Summary of the number of SGP descendants at the L3 stage.

## Sheet: SGP-biased TFs
Number	WBGeneID	gene	sequence
1	WBGene00011547		T06G6.5
2	WBGene00001223	ehn-3	ZK616.10
3	WBGene00015396	nhr-148	C03G6.10
4	WBGene00011925		T22C8.4
5	WBGene00003976	pes-1	T28H11.4
6	WBGene00018446	ceh-83	F45C12.15
7	WBGene00015705	nhr-152	C12D5.2
8	WBGene00000584	cog-1	R03C1.3
9	WBGene00001207	egl-43	R53.3
10	WBGene00016189		C28G1.4
11	WBGene00008208	nhr-167	C49F5.4
12	WBGene00003684	nhr-94	C12D5.8
13	WBGene00009899	efl-3	F49E12.6
14	WBGene00011113		R07E5.5
15	WBGene00006790	unc-55	F55D12.4
16	WBGene00010137	ztf-26	F55H12.6
17	WBGene00006604	tra-1	Y47D3A.6
18	WBGene00000461	ceh-40	F17A2.5
19	WBGene00003623	nhr-25	F11C1.6
20	WBGene00003847	blmp-1	F25D7.3
21	WBGene00022554	duxl-1	ZC204.2
22	WBGene00016029	elf-1	C24A1.2
23	WBGene00003726	nhr-136	C13C4.3
24	WBGene00020396		T10B5.10
25	WBGene00006654	ttx-3	C40H5.5
26	WBGene00003675	nhr-85	W05B5.3
27	WBGene00013584	nhr-243	Y80D3A.4
28	WBGene00016367	nhr-162	C33G8.10
29	WBGene00005008	spr-3	C07A12.5
30	WBGene00003968	peb-1	T14F9.4
31	WBGene00015497	nhr-76	C05G6.1
32	WBGene00016365	nhr-139	C33G8.8
33	WBGene00020152	nhr-211	T01G6.5
34	WBGene00003682	nhr-92	Y41D4B.8
35	WBGene00003725	nhr-135	VC5.5
36	WBGene00016368	nhr-163	C33G8.12
37	WBGene00017664	npax-1	F21D12.5
38	WBGene00011097	nhr-206	R07B7.13
39	WBGene00016366	nhr-140	C33G8.9
40	WBGene00003704	nhr-114	Y45G5AM.1
41	WBGene00044699	nhr-286	VC5.6
42	WBGene00003012	lin-26	F18A1.2
43	WBGene00003681	nhr-91	Y15E3A.1
44	WBGene00011926	sptf-2	T22C8.5
45	WBGene00003697	nhr-107	C33G8.11
46	WBGene00012436	flh-3	Y11D7A.13
47	WBGene00000995	die-1	C18D1.1
48	WBGene00003604	nhr-5	Y73F8A.21
49	WBGene00019691		K12H6.12
50	WBGene00003388	moe-3	F32A11.6
51	WBGene00019960	ztf-16	R08E3.4
52	WBGene00003722	nhr-132	R11G11.1
53	WBGene00021446	hlh-33	Y39A3CR.6
54	WBGene00017961	nhr-180	F31F4.12
55	WBGene00003674	nhr-84	T06C12.7
56	WBGene00020758		T24C4.2
57	WBGene00018704	ztf-13	F52E4.8
58	WBGene00003613	nhr-14	T01B10.4
59	WBGene00010215	nhr-193	F57G8.6
60	WBGene00020153	nhr-212	T01G6.6
61	WBGene00003692	nhr-102	T06C12.6
62	WBGene00018567		F47E1.3
63	WBGene00019878		R05D3.3
64	WBGene00003691	nhr-101	H12C20.6
65	WBGene00003632	nhr-42	C33G8.6
66	WBGene00022042	icd-2	Y65B4BR.5
67	WBGene00003015	lin-29	W03C9.4
68	WBGene00003633	nhr-43	C29E6.5
69	WBGene00045215	ceh-63	C02F12.10
70	WBGene00003706	nhr-116	F09C6.9
71	WBGene00018140		F37B4.10
72	WBGene00001976	hmg-11	T05A7.4
73	WBGene00003694	nhr-104	R11E3.5
74	WBGene00001250	elt-2	C33D3.1
75	WBGene00003652	nhr-62	Y67A6A.2
76	WBGene00006766	unc-30	B0564.10
77	WBGene00001438	fkh-6	B0286.5
78	WBGene00003044	lir-1	F18A1.3
79	WBGene00020823		T26A5.8
80	WBGene00000429	ceh-2	C27A12.5
81	WBGene00014060		ZK673.4
82	WBGene00011099	nhr-208	R07B7.15
83	WBGene00003668	nhr-78	F36A4.14
84	WBGene00019116	nhr-143	F59E11.11
85	WBGene00003378	mml-1	T20B12.6
86	WBGene00021525		Y41D4B.26
87	WBGene00003660	nhr-70	Y51A2D.17
88	WBGene00016364	nhr-161	C33G8.7
89	WBGene00003720	nhr-130	T01G6.8
90	WBGene00001035	dnj-17	T03F6.2
91	WBGene00008309	nhr-170	C54E10.5
92	WBGene00004786	sex-1	F44A6.2
93	WBGene00011614	nfya-1	T08D10.1
94	WBGene00022805	nhr-256	ZK697.2
95	WBGene00001974	hmg-4	T20B12.8
96	WBGene00008221	nhr-168	C50B6.8
97	WBGene00013876	ceh-74	ZC376.4
98	WBGene00019115	nhr-195	F59E11.10
99	WBGene00003654	nhr-64	C45E1.1
100	WBGene00003610	nhr-11	ZC410.1
101	WBGene00008913	zip-9	F17C11.1
102	WBGene00003637	nhr-47	C24G6.4
103	WBGene00003695	nhr-105	C06G3.1
104	WBGene00003702	nhr-112	Y70C5C.6
105	WBGene00003603	nhr-4	F32B6.1
106	WBGene00015897	nhr-156	C17E7.1
107	WBGene00003719	nhr-129	C50B6.14
108	WBGene00018009	dhhc-3	F33D11.12
109	WBGene00008683	repo-1	F11A10.2
110	WBGene00003611	nhr-12	R04B5.4
111	WBGene00003715	nhr-125	R02D1.1
112	WBGene00015075		B0238.11
113	WBGene00018266	nhr-183	F41B5.10
114	WBGene00021082	zip-11	W08E12.1
115	WBGene00003712	nhr-122	Y41D4B.9
116	WBGene00001820	ham-1	F53B2.6
117	WBGene00013236		Y56A3A.18
118	WBGene00022598	ztf-8	ZC395.8
119	WBGene00007761	rad-26	C27B7.4
120	WBGene00003709	nhr-119	K12H6.1
121	WBGene00003621	nhr-22	K06A1.4
122	WBGene00003510	mxl-2	F40G9.11
123	WBGene00021522	nhr-274	Y41D4B.21
124	WBGene00013383	aptf-2	Y62E10A.17
125	WBGene00001345	fos-1	F29G9.4
126	WBGene00001568	snpc-4	F32H2.1
127	WBGene00003241	mig-5	T05C12.6
128	WBGene00003647	nhr-57	T05B4.2
129	WBGene00007121		B0250.4
130	WBGene00003710	nhr-120	C25B8.6
131	WBGene00019407	lect-2	K05F1.5
132	WBGene00014075	dhhc-4	ZK757.4
133	WBGene00003676	nhr-86	Y40B10A.8
134	WBGene00013595	atg-4.1	Y87G2A.3
135	WBGene00015809		C16A3.4
136	WBGene00010353	memi-3	H02I12.5
137	WBGene00003609	nhr-10	B0280.8
138	WBGene00003686	nhr-96	F44C8.11
139	WBGene00004046	plp-1	F45E4.2
140	WBGene00001975	hmg-5	F45E4.9
141	WBGene00021552	zip-4	Y44E3B.1
142	WBGene00022182	swsn-3	Y71H2AM.17
143	WBGene00019651		K11D12.12
144	WBGene00012209	hmg-20	W02D9.3
145	WBGene00009084		F23B12.7
146	WBGene00003677	nhr-87	Y41D4B.7
147	WBGene00015143		B0336.3
148	WBGene00006580	tlp-1	T23G4.1
149	WBGene00019327	zip-2	K02F3.4
150	WBGene00013676	ekl-4	Y105E8A.17
151	WBGene00003628	nhr-35	C07A12.3
152	WBGene00000464	ceh-44	Y54F10AM.4
153	WBGene00008976	plp-2	F20D1.4
154	WBGene00003045	lir-2	F18A1.4
155	WBGene00003670	nhr-80	H10E21.3
156	WBGene00019743	nhr-203	M02H5.5
157	WBGene00017651		F21A9.2
158	WBGene00017317	attf-2	F09G2.9
159	WBGene00003059	lpd-2	C48E7.3
160	WBGene00002169	isw-1	F37A4.8
161	WBGene00003616	nhr-17	C02B4.2
162	WBGene00013560	zip-12	Y75B8A.29
163	WBGene00008081	athp-1	C44B9.4
164	WBGene00017733	ubxn-1	F23C8.4
165	WBGene00008882		F16B12.6
166	WBGene00020852	nhr-228	T27B7.6
167	WBGene00017742	nfyc-1	F23F1.1
168	WBGene00009553	hinf-1	F39B2.1
169	WBGene00011729	set-16	T12D8.1
170	WBGene00018415	nhr-184	F44C8.9
171	WBGene00003612	nhr-13	Y5H2B.2
172	WBGene00010476	rnf-113	K01G5.1
173	WBGene00018420		F44E2.7
174	WBGene00020827		T26A8.4
175	WBGene00016620	dhhc-9	C43H6.7
176	WBGene00009448	zfp-2	F35H8.3
177	WBGene00021132	nfyb-1	W10D9.4
178	WBGene00021846	ztf-23	Y54E10BR.8
179	WBGene00004764	sel-7	K04G11.2
180	WBGene00045255	nhr-146	Y41D4B.27
181	WBGene00007048	nfx-1	C16A3.7
182	WBGene00004745	sdc-1	F52E10.1
183	WBGene00013465		Y67H2A.10
184	WBGene00022388	zfr-1	Y95B8A.8
	* Used Y95B8A.7 to RNAi zfr-1 (merged with Y95B8A.8)

## Sheet: L1 primary screen
			SGP marker (N)		SGP marker (%)		hmc marker (N)		hmc marker (%)
Number	RNAi	N	Z1	Z4	Z1	Z4	Z1	Z4	Z1	Z4	% Bright	Other phenotypes
1	T06G6.5	20	20	20	1	1	5	7	0.25	0.35
2	ehn-3	20	20	20	1	1	2	5	0.1	0.25
3	nhr-148	20	20	20	1	1	4	4	0.2	0.2
4	T22C8.4	21	21	21	1	1	2	2	0.0952381	0.0952381
5	pes-1	20	20	20	1	1	1	3	0.05	0.15
6	ceh-83	18	18	18	1	1	3	5	0.166667	0.277778
7	nhr-152	21	21	21	1	1	2	4	0.0952381	0.190476
8	cog-1	16	16	16	1	1	2	3	0.125	0.1875
9	egl-43	18	18	18	1	1	1	3	0.0555556	0.166667
10	C28G1.4	17	17	17	1	1	2	4	0.117647	0.235294
11	nhr-167	22	22	22	1	1	1	2	0.0454545	0.0909091
12	nhr-94	21	21	21	1	1	1	4	0.047619	0.190476
13	efl-3	16	16	16	1	1	0	1	0	0.0625
14	R07E5.5	21	21	21	1	1	0	0	0	0
15	unc-55	20	20	20	1	1	2	2	0.1	0.1
16	ztf-26	17	17	17	1	1	2	2	0.117647	0.117647
17	tra-1	17	17	15	1	0.882353	13	14	0.764706	0.823529	0.411765
18	ceh-40	20	20	20	1	1	6	8	0.3	0.4	0.05
19	nhr-25	15	15	15	1	1	4	2	0.266667	0.133333
20	blmp-1	18	18	18	1	1	3	7	0.166667	0.388889
21	duxl-1	20	20	20	1	1	1	1	0.05	0.05
22	elf-1	21	21	21	1	1	0	2	0	0.0952381
23	nhr-136	17	16	17	0.941176	1	1	0	0.0588235	0
24	T10B5.10	17	17	17	1	1	2	1	0.117647	0.0588235
25	ttx-3	20	20	20	1	1	6	10	0.3	0.5	0.2
26	nhr-85	20	20	20	1	1	1	2	0.05	0.1
27	nhr-243	18	18	18	1	1	3	3	0.166667	0.166667
28	nhr-162	21	21	21	1	1	1	3	0.047619	0.142857
29	spr-3	21	21	21	1	1	2	2	0.0952381	0.0952381
30	peb-1	20	20	20	1	1	3	3	0.15	0.15
31	nhr-76	20	20	20	1	1	4	6	0.2	0.3
32	nhr-139	20	20	20	1	1	5	4	0.25	0.2
33	nhr-211	19	19	19	1	1	1	0	0.0526316	0
34	nhr-92	17	15	15	0.882353	0.882353	2	5	0.117647	0.294118	0.0588235
35	nhr-135	18	18	18	1	1	0	1	0	0.0555556
36	nhr-163	19	19	19	1	1	0	1	0	0.0526316
37	npax-1	18	18	18	1	1	2	2	0.111111	0.111111
38	nhr-206	18	18	18	1	1	2	2	0.111111	0.111111
39	nhr-140	19	19	19	1	1	1	1	0.0526316	0.0526316
40	nhr-114	20	20	20	1	1	1	0	0.05	0
41	nhr-286	20	20	20	1	1	0	0	0	0
42	lin-26	21	21	21	1	1	2	2	0.0952381	0.0952381		Embryonic lethal
43	nhr-91	19	19	19	1	1	5	6	0.263158	0.315789
44	sptf-2	16	16	16	1	1	1	2	0.0625	0.125
45	nhr-107	18	18	18	1	1	0	1	0	0.0555556
46	flh-3	19	19	19	1	1	0	2	0	0.105263
47	die-1	21	21	21	1	1	0	2	0	0.0952381		Embryonic lethal
48	nhr-5	19	19	19	1	1	1	1	0.0526316	0.0526316
49	K12H6.12	22	22	22	1	1	1	1	0.0454545	0.0454545
50	moe-3	22	21	21	0.954545	0.954545	3	5	0.136364	0.227273	0.0681818
51	ztf-16	20	20	20	1	1	3	4	0.15	0.2
52	nhr-132	22	22	22	1	1	0	1	0	0.0454545
53	hlh-33	19	19	19	1	1	1	1	0.0526316	0.0526316
54	nhr-180	21	21	21	1	1	1	2	0.047619	0.0952381
55	nhr-84	21	21	21	1	1	1	5	0.047619	0.238095
56	T24C4.2	19	19	19	1	1	3	5	0.157895	0.263158
57	ztf-13	19	19	19	1	1	0	1	0	0.0526316
58	nhr-14	19	19	19	1	1	3	4	0.157895	0.210526	0.0789474
59	nhr-193	19	19	19	1	1	2	3	0.105263	0.157895
60	nhr-212	21	21	21	1	1	0	0	0	0
61	nhr-102	19	19	19	1	1	3	3	0.157895	0.157895
62	F47E1.3	22	22	22	1	1	4	4	0.181818	0.181818
63	R05D3.3	17	15	17	0.882353	1	0	1	0	0.0588235
64	nhr-101	20	20	20	1	1	3	3	0.15	0.15
65	nhr-42	20	20	20	1	1	1	2	0.05	0.1
66	icd-2	18	17	17	0.944444	0.944444	2	3	0.111111	0.166667
67	lin-29	20	20	20	1	1	2	4	0.1	0.2
68	nhr-43	20	20	20	1	1	1	1	0.05	0.05
69	ceh-63	20	19	20	0.95	1	0	1	0	0.05
70	nhr-116	19	19	19	1	1	0	0	0	0
71	F37B4.10	20	20	20	1	1	0	1	0	0.05
72	hmg-11	21	21	21	1	1	1	2	0.047619	0.0952381
73	nhr-104	23	23	23	1	1	1	4	0.0434783	0.173913
74	elt-2	22	22	22	1	1	3	2	0.136364	0.0909091		L1 arrest
75	nhr-62	22	22	22	1	1	1	0	0.0454545	0
76	unc-30	21	21	21	1	1	2	3	0.0952381	0.142857
77	fkh-6	15	15	14	1	0.933333	1	1	0.0666667	0.0666667
78	lir-1	18	18	18	1	1	1	2	0.0555556	0.111111
79	T26A5.8	21	21	21	1	1	0	2	0	0.0952381
80	ceh-2	22	22	22	1	1	2	4	0.0909091	0.181818
81	ZK673.4	19	19	19	1	1	2	4	0.105263	0.210526
82	nhr-208	22	22	22	1	1	0	0	0	0
83	nhr-78	18	18	18	1	1	0	0	0	0
84	nhr-143	20	20	20	1	1	3	4	0.15	0.2
85	mml-1	18	18	18	1	1	1	2	0.0555556	0.111111
86	Y41D4B.26	19	19	19	1	1	2	3	0.105263	0.157895
87	nhr-70	21	21	21	1	1	2	1	0.0952381	0.047619
88	nhr-161	20	20	20	1	1	0	1	0	0.05
89	nhr-130	21	21	21	1	1	0	0	0	0
90	dnj-17	18	18	18	1	1	1	1	0.0555556	0.0555556
91	nhr-170	21	21	21	1	1	3	3	0.142857	0.142857
92	sex-1	18	18	18	1	1	9	10	0.5	0.555556	0.222222
93	nfya-1	18	18	18	1	1	2	2	0.111111	0.111111
94	nhr-256	20	20	20	1	1	0	2	0	0.1
95	hmg-4	16	16	16	1	1	1	0	0.0625	0		Embryonic lethal
96	nhr-168	20	20	20	1	1	2	2	0.1	0.1
97	ceh-74	20	20	20	1	1	3	3	0.15	0.15
98	nhr-195	20	20	20	1	1	1	1	0.05	0.05
99	nhr-64	18	18	18	1	1	3	3	0.166667	0.166667
100	nhr-11	20	20	20	1	1	1	1	0.05	0.05
101	zip-9	21	20	21	0.952381	1	0	2	0	0.0952381
102	nhr-47	20	20	20	1	1	2	2	0.1	0.1
103	nhr-105	19	19	19	1	1	1	2	0.0526316	0.105263
104	nhr-112	19	19	19	1	1	1	1	0.0526316	0.0526316	0.0263158
105	nhr-4	19	19	19	1	1	2	3	0.105263	0.157895
106	nhr-156	17	17	17	1	1	2	2	0.117647	0.117647
108	dhhc-3	22	22	22	1	1	1	1	0.0454545	0.0454545
109	repo-1	21	21	21	1	1	2	8	0.0952381	0.380952	0.0952381	Embryonic lethal
110	nhr-12	15	15	15	1	1	1	2	0.0666667	0.133333
111	nhr-125	21	21	21	1	1	2	2	0.0952381	0.0952381
112	B0238.11	18	18	18	1	1	1	1	0.0555556	0.0555556
113	nhr-183	21	21	21	1	1	0	3	0	0.142857
114	zip-11	20	20	20	1	1	1	0	0.05	0
115	nhr-122	21	21	21	1	1	0	0	0	0
116	ham-1	19	19	19	1	1	3	5	0.157895	0.263158
117	Y56A3A.18	23	23	23	1	1	1	1	0.0434783	0.0434783
118	ztf-8	21	21	21	1	1	1	2	0.047619	0.0952381
119	rad-26	21	21	21	1	1	4	6	0.190476	0.285714
120	nhr-119	18	18	18	1	1	1	3	0.0555556	0.166667
121	nhr-22	20	20	20	1	1	1	2	0.05	0.1
122	mxl-2	19	19	19	1	1	3	3	0.157895	0.157895
123	nhr-274	21	21	21	1	1	1	1	0.047619	0.047619
124	aptf-2	16	16	16	1	1	0	2	0	0.125		Embryonic lethal
125	fos-1	15	15	15	1	1	1	5	0.0666667	0.333333
126	snpc-4	19	19	19	1	1	0	0	0	0		L1 arrest
127	mig-5	18	18	18	1	1	4	5	0.222222	0.277778	0.111111
128	nhr-57	21	21	21	1	1	1	2	0.047619	0.0952381
129	B0250.4	18	18	18	1	1	0	0	0	0
130	nhr-120	20	20	20	1	1	7	9	0.35	0.45	0.125
131	lect-2	18	18	18	1	1	1	1	0.0555556	0.0555556
132	dhhc-4	20	20	20	1	1	2	4	0.1	0.2	0.025
133	nhr-86	19	19	19	1	1	1	0	0.0526316	0
134	atg-4.1	17	17	17	1	1	2	2	0.117647	0.117647
135	C16A3.4	19	19	19	1	1	1	4	0.0526316	0.210526
136	memi-3	18	18	18	1	1	1	0	0.0555556	0
137	nhr-10	18	18	18	1	1	1	2	0.0555556	0.111111
138	nhr-96	23	23	23	1	1	2	5	0.0869565	0.217391
139	plp-1	17	17	17	1	1	0	1	0	0.0588235
140	hmg-5	17	17	17	1	1	2	1	0.117647	0.0588235
141	zip-4	21	21	21	1	1	0	0	0	0
142	swsn-3	21	21	21	1	1	3	5	0.142857	0.238095	0.0952381	Embryonic lethal
143	K11D12.12	19	19	18	1	0.947368	1	3	0.0526316	0.157895
144	hmg-20	19	19	19	1	1	0	3	0	0.157895
145	F23B12.7	21	21	21	1	1	2	3	0.0952381	0.142857
146	nhr-87	21	21	21	1	1	1	3	0.047619	0.142857
147	B0336.3	18	18	18	1	1	0	1	0	0.0555556
148	tlp-1	20	20	20	1	1	0	3	0	0.15
149	zip-2	21	21	21	1	1	1	1	0.047619	0.047619
150	ekl-4	17	17	17	1	1	3	3	0.176471	0.176471
151	nhr-35	19	19	19	1	1	1	4	0.0526316	0.210526
152	ceh-44	16	16	16	1	1	2	5	0.125	0.3125
153	plp-2	16	16	16	1	1	2	2	0.125	0.125
154	lir-2	21	21	21	1	1	0	3	0	0.142857
155	nhr-80	22	22	22	1	1	0	1	0	0.0454545
156	nhr-203	21	21	21	1	1	2	2	0.0952381	0.0952381
157	F21A9.2	15	15	15	1	1	0	0	0	0
158	attf-2	21	21	21	1	1	2	3	0.0952381	0.142857
159	lpd-2	23	23	23	1	1	2	1	0.0869565	0.0434783
160	isw-1	19	19	19	1	1	1	1	0.0526316	0.0526316
161	nhr-17	17	17	17	1	1	1	3	0.0588235	0.176471
162	zip-12	21	21	21	1	1	2	3	0.0952381	0.142857
163	athp-1	19	19	19	1	1	0	1	0	0.0526316
164	ubxn-1	18	18	18	1	1	3	3	0.166667	0.166667
165	F16B12.6	18	18	18	1	1	0	0	0	0
166	nhr-228	21	21	21	1	1	1	1	0.047619	0.047619
167	nfyc-1	18	18	18	1	1	0	0	0	0
168	hinf-1	18	18	18	1	1	2	3	0.111111	0.166667
169	set-16	21	21	21	1	1	0	1	0	0.047619
170	nhr-184	18	18	18	1	1	0	0	0	0
171	nhr-13	20	20	20	1	1	0	1	0	0.05
172	rnf-113	21	21	21	1	1	1	4	0.047619	0.190476	0.047619	Embryonic lethal
173	F44E2.7	17	16	16	0.941176	0.941176	1	1	0.0588235	0.0588235
174	T26A8.4	21	21	21	1	1	0	0	0	0
175	dhhc-9	18	18	18	1	1	1	3	0.0555556	0.166667
176	zfp-2	19	19	19	1	1	1	0	0.0526316	0
177	nfyb-1	18	18	18	1	1	5	5	0.277778	0.277778	0.0277778
178	ztf-23	21	20	21	0.952381	1	2	2	0.0952381	0.0952381
179	sel-7	21	21	21	1	1	0	1	0	0.047619
180	nhr-146	20	20	20	1	1	1	1	0.05	0.05
181	nfx-1	21	21	21	1	1	0	4	0	0.190476
182	sdc-1	21	21	21	1	1	0	0	0	0
183	Y67H2A.10	21	21	21	1	1	0	0	0	0
184	zfr-1	21	21	21	1	1	1	0	0.047619	0

## Sheet: Control RNAi
	SGP marker expression								hmc marker expression
RNAi	N	N SGPs	Z1	Z4	Z1 missing	Z4 missing		RNAi	N	N SGPs	Z1	Z4	Z1	Z4	% with GFP
L4440	19	38	18	19	0.0526316	0		L4440	16	32	5	5	0.15625	0.15625	0.3125
L4440	15	30	15	15	0	0		L4440	16	32	4	3	0.125	0.09375	0.21875
L4440	16	32	16	16	0	0		L4440	20	40	4	3	0.1	0.075	0.175
L4440	17	34	17	17	0	0		L4440	20	40	4	3	0.1	0.075	0.175
L4440	18	36	18	18	0	0		L4440	15	30	2	3	0.0666667	0.1	0.166667
L4440	18	36	18	18	0	0		L4440	21	42	3	4	0.0714286	0.0952381	0.166667
L4440	14	28	14	14	0	0		L4440	19	38	2	4	0.0526316	0.105263	0.157895
L4440	19	38	19	19	0	0		L4440	18	36	2	3	0.0555556	0.0833333	0.138889
L4440	17	34	17	17	0	0		L4440	19	38	1	4	0.0263158	0.105263	0.131579
L4440	19	38	19	19	0	0		L4440	19	38	2	3	0.0526316	0.0789474	0.131579
L4440	16	32	16	16	0	0		L4440	19	38	2	3	0.0526316	0.0789474	0.131579
L4440	17	34	17	17	0	0		L4440	20	40	2	3	0.05	0.075	0.125
L4440	18	36	18	18	0	0		L4440	17	34	1	3	0.0294118	0.0882353	0.117647
L4440	19	38	19	19	0	0		L4440	18	36	2	2	0.0555556	0.0555556	0.111111
L4440	20	40	20	20	0	0		L4440	18	36	1	3	0.0277778	0.0833333	0.111111
L4440	18	36	18	18	0	0		L4440	19	38	2	2	0.0526316	0.0526316	0.105263
L4440	20	40	20	20	0	0		L4440	15	30	1	2	0.0333333	0.0666667	0.1
L4440	18	36	18	18	0	0		L4440	16	32	1	2	0.03125	0.0625	0.09375
L4440	20	40	20	20	0	0		L4440	17	34	1	2	0.0294118	0.0588235	0.0882353
L4440	13	26	13	13	0	0		L4440	17	34	1	2	0.0294118	0.0588235	0.0882353
L4440	19	38	19	19	0	0		L4440	18	36	1	2	0.0277778	0.0555556	0.0833333
L4440	19	38	19	19	0	0		L4440	14	28	1	1	0.0357143	0.0357143	0.0714286
L4440	20	40	20	20	0	0		L4440	18	36	1	1	0.0277778	0.0277778	0.0555556
L4440	16	32	16	16	0	0		L4440	19	38	0	2	0	0.0526316	0.0526316
L4440	12	24	12	12	0	0		L4440	19	38	1	1	0.0263158	0.0263158	0.0526316
L4440	18	36	18	18	0	0		L4440	20	40	2	0	0.05	0	0.05
L4440	17	34	17	17	0	0		L4440	19	38	0	1	0	0.0263158	0.0263158
L4440	19	38	19	19	0	0		L4440	17	34	0	0	0	0	0
L4440	15	30	15	15	0	0		L4440	18	36	0	0	0	0	0
L4440	18	36	18	18	0	0		L4440	13	26	0	0	0	0	0
L4440	19	38	19	19	0	0		L4440	12	24	0	0	0	0	0
L4440	21	42	21	21	0	0		L4440	18	36	0	0	0	0	0
L4440	19	38	19	19	0	0		L4440	19	38	0	0	0	0	0
Sum	583	1166	582	583				Sum	583	1166	49	67	0.042024	0.0574614	0.0994854
				Avg	0.0015949	0						Avg	0.0413782	0.0567537	0.0981319
				SD	0.00916198	0						SD	0.0374982	0.0393592	0.071622
												Avg + 2SD			24.2

## Sheet: L1 secondary screen
		SGPs tdTomato		SGPs GFP		GFP dim		GFP distinct		GFP bright		% tdTomato		% GFP		GFP levels
RNAi	N	Z1	Z4	Z1	Z4	Z1	Z4	Z1	Z4	Z1	Z4	Z1	Z4	Z1	Z4	% dim	% distinct	% bright	total
L4440	61	61	61	4	5	4	5	0	0	0	0	1	1	0.0655738	0.0819672	0.0737705	0	0	0.0737705
tra-1	43	43	39	40	34	12	7	18	18	10	9	1	0.906977	0.930233	0.790698	0.22093	0.418605	0.22093	0.860465
ceh-40	42	42	42	8	11	8	8	0	3	0	0	1	1	0.190476	0.261905	0.190476	0.0357143	0	0.22619
ttx-3	40	40	40	10	9	9	7	1	2	0	0	1	1	0.25	0.225	0.2	0.0375	0	0.2375
mig-5	42	41	41	4	4	2	3	2	1	0	0	0.97619	0.97619	0.0952381	0.0952381	0.0595238	0.0357143	0	0.0952381
sex-1	42	41	41	10	10	7	6	3	3	0	1	0.97619	0.97619	0.238095	0.238095	0.154762	0.0714286	0.0119048	0.238095
nhr-120	42	42	42	7	6	6	5	1	1	0	0	1	1	0.166667	0.142857	0.130952	0.0238095	0	0.154762
T06G6.5	42	42	42	3	5	2	5	1	0	0	0	1	1	0.0714286	0.119048	0.0833333	0.0119048	0	0.0952381
nhr-91	40	39	40	4	4	4	4	0	0	0	0	0.975	1	0.1	0.1	0.1	0	0	0.1
blmp-1	40	40	40	3	8	3	8	0	0	0	0	1	1	0.075	0.2	0.1375	0	0	0.1375
nhr-136	42	41	41	9	8	6	7	3	1	0	0	0.97619	0.97619	0.214286	0.190476	0.154762	0.047619	0	0.202381
nhr-76	41	41	41	11	15	9	11	2	3	0	1	1	1	0.268293	0.365854	0.243902	0.0609756	0.0121951	0.317073
R05D3.3	40	40	40	7	12	3	6	4	6	0	0	1	1	0.175	0.3	0.1125	0.125	0	0.2375
icd-2	41	41	41	12	15	10	8	2	6	0	1	1	1	0.292683	0.365854	0.219512	0.097561	0.0121951	0.329268
fkh-6	41	41	41	4	6	4	6	0	0	0	0	1	1	0.097561	0.146341	0.121951	0	0	0.121951
nhr-14	41	41	41	12	15	10	12	2	3	0	0	1	1	0.292683	0.365854	0.268293	0.0609756	0	0.329268
ceh-63	41	41	41	4	6	4	5	0	1	0	0	1	1	0.097561	0.146341	0.109756	0.0121951	0	0.121951
zip-9	41	41	41	6	10	3	8	2	1	1	1	1	1	0.146341	0.243902	0.134146	0.0365854	0.0243902	0.195122
nhr-112	42	42	42	10	18	9	12	1	5	0	1	1	1	0.238095	0.428571	0.25	0.0714286	0.0119048	0.333333
repo-1	41	41	41	16	11	13	9	2	2	1	0	1	1	0.390244	0.268293	0.268293	0.0487805	0.0121951	0.329268
dhhc-4	42	42	42	8	12	8	10	0	2	0	0	1	1	0.190476	0.285714	0.214286	0.0238095	0	0.238095
swsn-3	43	43	43	22	25	12	13	5	5	5	7	1	1	0.511628	0.581395	0.290698	0.116279	0.139535	0.546512
K11D12.12	41	41	41	2	3	2	2	0	1	0	0	1	1	0.0487805	0.0731707	0.0487805	0.0121951	0	0.0609756
rnf-113	42	42	42	8	8	4	4	3	3	1	1	1	1	0.190476	0.190476	0.0952381	0.0714286	0.0238095	0.190476
F44E2.7	43	43	43	5	11	4	8	1	2	0	1	1	1	0.116279	0.255814	0.139535	0.0348837	0.0116279	0.186047
nfyb-1	42	42	42	10	13	9	11	1	1	0	1	1	1	0.238095	0.309524	0.238095	0.0238095	0.0119048	0.27381
ztf-23	42	42	42	5	9	5	6	0	1	0	2	1	1	0.119048	0.214286	0.130952	0.0119048	0.0238095	0.166667
moe-3	42	42	41	3	5	1	4	2	1	0	0	1	0.97619	0.0714286	0.119048	0.0595238	0.0357143	0	0.0952381
nhr-92	41	41	41	6	8	6	7	0	1	0	0	1	1	0.146341	0.195122	0.158537	0.0121951	0	0.170732
pbrm-1	42	41	42	20	18	5	4	4	8	11	6	0.97619	1	0.47619	0.428571	0.107143	0.142857	0.202381	0.452381

## Sheet: L3 secondary screen
Gene	control	cog-1	egl-43	efl-3	nhr-25	blmp-1	fos-1	repo-1	hmg-4	B0238.11	swsn-3	sex-1	C16A3.4	rnf-113	lpd-2	nhr-14	nhr-76	nfyb-1	nhr-112	icd-2
RNAi clone #	L4440	8	9	13	19	20	125	109	95	112	142	92	135	172	159	58	31	177	104	66
Number of values	117	47	45	46	48	48	51	51	46	48	50	50	49	48	50	51	49	52	51	50
Minimum	12	12	12	10	8	12	12	6	4	9	12	12	7	12	11	12	12	12	12	12
Maximum	12	12	12	13	13	12	12	12	12	12	12	12	13	12	13	12	14	12	13	13
Range	0	0	0	3	5	0	0	6	8	3	0	0	6	0	2	0	2	0	1	1
Mean	12	12	12	11.91	11.23	12	12	11.65	7.978	11.83	12	12	11.69	12	12	12	12.06	12	12.02	12.02
Std. Deviation	0	0	0	0.6608	1.387	0	0	1.354	1.915	0.5191	0	0	1.122	0	0.2857	0	0.3168	0	0.14	0.1414
Std. Error of Mean	0	0	0	0.09744	0.2003	0	0	0.1896	0.2823	0.07493	0	0	0.1603	0	0.04041	0	0.04525	0	0.01961	0.02
SGP desendants ≠ 12	0	0	0	11	19	0	0	4	43	6	0	0	11	0	4	0	2	0	1	1
Percentage	0	0	0	0.23913	0.395833	0	0	0.0784314	0.934783	0.125	0	0	0.22449	0	0.08	0	0.0408163	0	0.0196078	0.02
